# Supplementary material for: Annotation, phylogeny and expression analysis of the nuclear factor Y gene families in common bean (Phaseolus vulgaris)
Source: Front Plant Sci. 2015 Jan 14;5:761. doi: 10.3389/fpls.2014.00761 (PMC4294137; doi:10.3389/fpls.2014.00761)
Supplement: Supplementary file 3 [file Table2.XLS]

## Sheet: NFY-A
Table S2
		Orthologs
	Locus name	M. truncatula	A. thaliana	G. max
NF-YA1	Phvul.001G196800	NFY-A2 (Medtr7g106450)	NFY-A10 (AT5G06510)	NFY-A10 (Glyma.19G200800)
NF-YA2	Phvul.002G246600	NFY-A6 (Medtr2g030170)	NFY-A7 (AT1G30500)	NFY-A7 (Glyma.08G124200)
NF-YA3	Phvul.005G156100	NFY-A4 (Medtr2g099490)	NFY-A8 (AT1G17590)	NFY-A8 (Glyma.15G027400)
NF-YA4	Phvul.003G133100	NFY-A3 (Medtr2g041090)	NFY-A3 (AT1G72830)	NFY-A3 (Glyma.13G107900)
NF-YA5	Phvul.008G283100	NFY-A5 (Medtr3g061510)	NFY-A9 (AT3G20910)	NFY-A9 (Glyma.02G303800)
NF-YA6	Phvul.011G211300	NFY-A7 (Medtr8g037270)	NFY-A9 (AT3G20910)	NFY-A9 (Glyma.13G202300)
NF-YA7	Phvul.006G062200	NFY-A5 (Medtr3g061510)	NFY-A1 (AT5G12840)	NFY-A1 (Glyma.18G071000)
NF-YA8	Phvul.010G133300	NFY-A8 (Medtr8g019540)	NFY-A3 (AT1G72830)	NFY-A3 (Glyma.07G036200)
NF-YA9	Phvul.007G267100	NFY-A1 (Medtr1g056530)	NFY-A10 (AT5G06510)	NFY-A10 (Glyma.02G195000)
NF-YB1	Phvul.008G278900	NFY-B17 (Medtr5g095740)	NFY-B3 (AT4G14540)	NFY-B3 (Glyma.18G077500)
NF-YB2	Phvul.007G134000	NFY-B9 (Medtr1g072790)	NFY-B8 (AT2G37060)	NFY-B8 (Glyma.20G198500)
NF-YB3	Phvul.006G139400	NFY-B13 (Medtr2g026710)	NFY-B3 (AT4G14540)	NFY-B3 (Glyma.15G118800)
NF-YB4	Phvul.002G264300	NFY-B7 (Medtr8g091720)	NFY-B3 (AT4G14540)	NFY-B3 (Glyma.05G183200)
NF-YB5	Phvul.007G163100	NF-YB2 (Medtr7g100650)	NF-YB10 (AT3G53340)	NF-YB10 (Glyma.03G177700)
NF-YB6	Phvul.007G165100	NFY-B6 (Medtr1g088860)	NFY-B5 (AT2G47810)	NFY-B5 (Glyma.10G020100)
NF-YB7	Phvul.003G086800	NFY-B13 (Medtr2g026710)	NFY-B3 (AT4G14540)	NFY-B3 (Glyma.09G014100)
NF-YB8	Phvul.002G273800	NFY-B15 (Medtr8g093920)	NFY-B7 (AT2G13570)	NFY-B7 (Glyma.08G001300)
NF-YB9	Phvul.009G155500	NFY-B15 (Medtr8g093920)	NFY-B7 (AT2G13570)	NFY-B7 (Glyma.08G001300)
NF-YB10	Phvul.009G246400	NFY-B18 (Medtr4g119500)	NFY-B5 (AT2G47810)	NFY-B5 (Glyma.09G046200)
NF-YB11	Phvul.003G103500	NFY-B18 (Medtr4g119500)	NFY-B5 (AT2G47810)	NFY-B5 (Glyma.17G025300)
NF-YB12	Phvul.007G234800	NF-YB10 (Medtr1g039040)	NFY-B6 (AT5G47670)	NFY-B6 (Glyma.20G000600)
NF-YB13	Phvul.007G195900	NFY-B11 (Medtr1g083070)	NFY-B4 (AT1G09030)	NFY-B4 (Glyma.20G234900)
NF-YB14	Phvul.001G174600	NFY-B3 (Medtr7g061270)	NFY-B10 (AT3G53340)	NFY-B10 (Glyma.03G177700)
NF-YC1	Phvul.006G093200	NFY-C2 (Medtr7g113680)	NFY-C9 (AT1G08970)	NFY-C9 (Glyma.19G236400)
NF-YC2	Phvul.005G050000	NFY-C2 (Medtr7g113680)	NFY-C2 (AT1G56170)	NFY-C2 (Glyma.15G261300)
NF-YC3	Phvul.010G102300	NFY-C6 (Medtr2g081600)	NFY-C4 (AT5G63470)	NFY-C1 (Glyma.13G284000)
NF-YC4	Phvul.009G166000	NF-YC3 (Medtr3g099180)	NFY-C1 (AT3G48590)	NFY-C1 (Glyma.06G169600)
NF-YC5	Phvul.006G152400	NF-YC2 (Medtr7g113680)	NFY-C2 (AT1G56170)	NFY-C9 (Glyma.08G148200)
NF-YC6	Phvul.007G181400	NFY-C2 (Medtr7g113680)	NFY-C9 (AT1G08970)	NFY-C9 (Glyma.20G232400)
NF-YC7	Phvul.010G082500	NFY-C6 (Medtr2g081600)	NFY-C3 (AT1G54830)	NFY-C1 (Glyma.13G284000)
